# Supplementary material for: Genome-wide SNP data of Izumo and Makurazaki populations support inner-dual structure model for origin of Yamato people
Source: J Hum Genet. 2021 Jan 25;66(7):681–7. doi: 10.1038/s10038-020-00898-3 (PMC8225512; doi:10.1038/s10038-020-00898-3)
Supplement: Supplementary file 1 — Supplementary Tables [file 10038_2020_898_MOESM1_ESM.xlsx]

## Sheet: f4(GBR,CHB;x1,x2)
a	b	c	d	f4	se	Z
GBR	CHB	Kanto	Kinki	0.000187657	7.58102e-06	24.7536
GBR	CHB	Kyushu-B	Kinki	0.000185349	7.69517e-06	24.0864
GBR	CHB	Tohoku	Kinki	0.000316634	1.41275e-05	22.4125
GBR	CHB	Hokkaido	Kinki	0.000183255	8.33915e-06	21.9752
GBR	CHB	Tokai	Kinki	0.000155649	7.57615e-06	20.5447
GBR	CHB	Tohoku	Hokkaido	0.000133379	8.58532e-06	15.5357
GBR	CHB	Tohoku	Tokai	0.000160984	1.08067e-05	14.8967
GBR	CHB	Tohoku	Kanto	0.000128976	8.71068e-06	14.8067
GBR	CHB	Tohoku	Kyushu-B	0.000131285	1.15377e-05	11.3787
GBR	CHB	Izumo	Kinki	0.000422547	5.00658e-05	8.43982
GBR	CHB	Makurazaki	Kinki	0.000316696	4.28209e-05	7.39582
GBR	CHB	Kanto	Tokai	3.20079e-05	4.76896e-06	6.71171
GBR	CHB	Izumo	Tokai	0.000266897	4.96798e-05	5.37234
GBR	CHB	Izumo	Hokkaido	0.000239292	5.05312e-05	4.73553
GBR	CHB	Izumo	Kyushu-B	0.000237197	5.01019e-05	4.7343
GBR	CHB	Izumo	Kanto	0.000234889	4.96916e-05	4.72694
GBR	CHB	Hokkaido	Tokai	2.76051e-05	6.48283e-06	4.25819
GBR	CHB	Kyushu-B	Tokai	2.96997e-05	7.52492e-06	3.94684
GBR	CHB	Makurazaki	Tokai	0.000161046	4.233e-05	3.80454
GBR	CHB	Makurazaki	Kyushu-B	0.000131347	4.08928e-05	3.21197
GBR	CHB	Makurazaki	Hokkaido	0.000133441	4.20958e-05	3.16994
GBR	CHB	Makurazaki	Kanto	0.000129038	4.15242e-05	3.10755
GBR	CHB	Izumo	Tohoku	0.000105913	5.14851e-05	2.05716
GBR	CHB	Izumo	Makurazaki	0.000105851	6.20694e-05	1.70536
GBR	CHB	Kanto	Hokkaido	4.40277e-06	4.91212e-06	0.896307
GBR	CHB	Kanto	Kyushu-B	2.30824e-06	6.42232e-06	0.359408
GBR	CHB	Kyushu-B	Hokkaido	2.09453e-06	7.39011e-06	0.283424
GBR	CHB	Makurazaki	Tohoku	6.20125e-08	4.24429e-05	0.00146108

## Sheet: f4(GBR,Okinawa;x1,x2)
a	b	c	d	f4	se	Z
GBR	Okinawa	Kinki	Kyushu-A	0.00143364	-5.50045e-05	26.064
GBR	Okinawa	Kyushu-B	Kyushu-A	0.0012838	4.99555e-05	25.6989
GBR	Okinawa	Hokkaido	Kyushu-A	0.00128671	-5.13965e-05	25.0349
GBR	Okinawa	Tokai	Kyushu-A	0.00130225	5.24972e-05	24.8061
GBR	Okinawa	Kanto	Kyushu-A	0.00125612	-5.1701e-05	24.2958
GBR	Okinawa	Tohoku	Kyushu-A	0.00116827	4.87392e-05	23.9699
GBR	Okinawa	Makurazaki	Kyushu-A	0.00121788	-5.86762e-05	20.7559
GBR	Okinawa	Kinki	Kyushu-B	0.000149836	-7.83943e-06	19.1131
GBR	Okinawa	Izumo	Kyushu-A	0.00134965	7.10475e-05	18.9964
GBR	Okinawa	Kinki	Tohoku	0.000265366	-1.45716e-05	18.2111
GBR	Okinawa	Kinki	Hokkaido	0.000146931	8.51854e-06	17.2483
GBR	Okinawa	Kinki	Tokai	0.000131387	-7.71773e-06	17.024
GBR	Okinawa	Hokkaido	Tohoku	0.000118436	-8.86474e-06	13.3603
GBR	Okinawa	Tokai	Tohoku	0.00013398	1.15516e-05	11.5984
GBR	Okinawa	Tokai	Kanto	4.61318e-05	4.71402e-06	9.7861
GBR	Okinawa	Kyushu-B	Tohoku	0.000115531	-1.21952e-05	9.47344
GBR	Okinawa	Kanto	Tohoku	8.78477e-05	-9.31717e-06	9.42858
GBR	Okinawa	Hokkaido	Kanto	3.05882e-05	-5.09337e-06	6.00549
GBR	Okinawa	Kinki	Makurazaki	0.000215759	4.38205e-05	4.92371
GBR	Okinawa	Kyushu-B	Kanto	2.7683e-05	7.30666e-06	3.78874
GBR	Okinawa	Izumo	Tohoku	0.000181378	-5.24274e-05	3.4596
GBR	Okinawa	Tokai	Hokkaido	1.55436e-05	6.64611e-06	2.33876
GBR	Okinawa	Tokai	Kyushu-B	1.84488e-05	8.0266e-06	2.29846
GBR	Okinawa	Izumo	Makurazaki	0.000131771	6.70867e-05	1.96418
GBR	Okinawa	Tokai	Makurazaki	8.43722e-05	4.34689e-05	1.94098
GBR	Okinawa	Izumo	Kanto	9.35302e-05	5.07718e-05	1.84217
GBR	Okinawa	Kinki	Izumo	8.39886e-05	-5.12152e-05	1.63991
GBR	Okinawa	Hokkaido	Makurazaki	6.88286e-05	-4.29688e-05	1.60183
GBR	Okinawa	Kyushu-B	Makurazaki	6.59234e-05	4.16241e-05	1.58378
GBR	Okinawa	Izumo	Kyushu-B	6.58472e-05	-5.15095e-05	1.27835
GBR	Okinawa	Izumo	Hokkaido	6.2942e-05	5.15781e-05	1.22032
GBR	Okinawa	Makurazaki	Tohoku	4.96073e-05	-4.30126e-05	1.15332
GBR	Okinawa	Izumo	Tokai	4.73984e-05	-5.0809e-05	0.932873
GBR	Okinawa	Kanto	Makurazaki	3.82404e-05	4.27401e-05	0.894719
GBR	Okinawa	Hokkaido	Kyushu-B	2.90518e-06	-7.68311e-06	0.378125
